# Supplementary material for: Krebs von den Lungen-6 as Disease Severity Marker for COVID-19 Patients: Analytical Verification and Quality Assessment of the Tosoh AIA-360 Compared to Lumipulse G600II
Source: Int J Environ Res Public Health. 2022 Feb 15;19(4):2176. doi: 10.3390/ijerph19042176 (PMC8872393; doi:10.3390/ijerph19042176)
Supplement: Supplementary file 1 [file ijerph-19-02176-s001.zip]

Archive with 1 entries (1 files):
- ijerph-1550212-supplementary.pdf
